# Supplementary material for: The First Report on Transgenic Hairy Root Induction from the Stem of Tung Tree (Vernicia fordii)
Source: Plants (Basel). 2022 May 16;11(10):1315. doi: 10.3390/plants11101315 (PMC9148109; doi:10.3390/plants11101315)
Supplement: Supplementary file 1 [file plants-11-01315-s001.zip]

Archive with 1 entries (1 files):
- plants-1705978-supplementary.xlsx
