# Supplementary material for: The First Report on Transgenic Hairy Root Induction from the Stem of Tung Tree (Vernicia fordii)
Source: Plants (Basel). 2022 May 16;11(10):1315. doi: 10.3390/plants11101315 (PMC9148109; doi:10.3390/plants11101315)
Supplement: Supplementary file 1 [file plants-11-01315-s001.zip › plants-1705978-supplementary.xlsx]

## Sheet: Sheet1
Table S1. The primers of mCherry gene used for PCR amplification based on genomic DNA and qRT-PCR amplication based on cDNA.
Gene Name	Amplicon (bp)	Forward primer (5' to 3')	Reverse primer (5' to 3')
mCherry	353	cctgtcccctcagttcatgt	ttgacctcagcgtcgtagtg	PCR
mCherry	99	cactacgacgctgaggtcaa	gtgggaggtgatgtccaact	qRT-PCR
Rpl18A	100	aactatggcatttggcttcg	acatctgttccacagcacca	qRT-PCR
